# Supplementary material for: Potassium Transporter LrKUP8 Is Essential for K+ Preservation in Lycium ruthenicum, A Salt-Resistant Desert Shrub
Source: Genes (Basel). 2019 Aug 9;10(8):600. doi: 10.3390/genes10080600 (PMC6723441; doi:10.3390/genes10080600)
Supplement: Supplementary file 1 [file genes-10-00600-s001.zip]

Archive with 7 entries (4 files):
- supplemental file/
- supplemental file/supplemental figure 1.jpg
- __MACOSX/
- __MACOSX/supplemental file/
- __MACOSX/supplemental file/._supplemental figure 1.jpg
- supplemental file/Table S1.docx
- __MACOSX/supplemental file/._Table S1.docx
